# Supplementary material for: Differential Assemblage of Functional Units in Paddy Soil Microbiomes
Source: PLoS One. 2015 Apr 21;10(4):e0122221. doi: 10.1371/journal.pone.0122221 (PMC4405575; doi:10.1371/journal.pone.0122221)
Supplement: S1 SuppInfo — (PY) [file pone.0122221.s006.py]

# classifiy mRNAs based on homologous gene distribution using BLAST annotation

from Bio import SeqIO

def make_sets (f_in):
    f_dict={}
    for line in f_in:
        description = line.split("%",3)
        f_dict[description[0]] = description[1], description[2], description[3].strip()
    return set(f_dict.keys()), f_dict

def print_func_bits (f_out, name, desc_dict):
    f_out.write(desc_dict[name][0])
    f_out.write("\t")
    f_out.write(desc_dict[name][1])
    f_out.write("\t")
    
def print_sets_1 (f_out, set_list, func_dict1):
    for name in set_list:
        f_out.write(name)
        f_out.write("\t")
        print_func_bits(f_out,name,func_dict1)
        f_out.write("\n")

def print_sets_2 (f_out, set_list, func_dict1,func_dict2):
    for name in set_list:
        f_out.write(name)
        f_out.write("\t")
        print_func_bits(f_out,name,func_dict1)
        print_func_bits(f_out,name,func_dict2)       
        f_out.write("\n")

def print_sets_3 (f_out, set_list, func_dict1,func_dict2, func_dict3):
    for name in set_list:
        f_out.write(name)
        f_out.write("\t")
        print_func_bits(f_out,name,func_dict1)
        print_func_bits(f_out,name,func_dict2)
        print_func_bits(f_out,name,func_dict3)
        f_out.write("\n")

def print_sets_4 (f_out, set_list, func_dict1,func_dict2, func_dict3, func_dict4):
    for name in set_list:
        f_out.write(name)
        f_out.write("\t")
        print_func_bits(f_out,name,func_dict1)
        print_func_bits(f_out,name,func_dict2)
        print_func_bits(f_out,name,func_dict3)
        print_func_bits(f_out,name,func_dict4)
        f_out.write("\n")

def print_sets_5 (f_out, set_list, func_dict1,func_dict2, func_dict3, func_dict4, func_dict5):
    for name in set_list:
        f_out.write(name)
        f_out.write("\t")
        print_func_bits(f_out,name,func_dict1)
        print_func_bits(f_out,name,func_dict2)
        print_func_bits(f_out,name,func_dict3)
        print_func_bits(f_out,name,func_dict4)
        print_func_bits(f_out,name,func_dict5)
        f_out.write("\n")

def print_sets_6 (f_out, set_list, func_dict1,func_dict2, func_dict3, func_dict4, func_dict5, func_dict6):
    for name in set_list:
        f_out.write(name)
        f_out.write("\t")
        print_func_bits(f_out,name,func_dict1)
        print_func_bits(f_out,name,func_dict2)
        print_func_bits(f_out,name,func_dict3)
        print_func_bits(f_out,name,func_dict4)
        print_func_bits(f_out,name,func_dict5)
        print_func_bits(f_out,name,func_dict6)
        f_out.write("\n")

def taxon_specific_fasta (record, taxon_query, fasta_taxon):
    if record.id in taxon_query:
        SeqIO.write(record, fasta_taxon,"fasta")
        
   

fasta = SeqIO.parse("path to putative mRNA sequences in fasta format","fasta")
fasta_out = open("path to the fasta file named as not_found_in_major_taxa.fasta","w")
fasta_t1 = open("path to the fasta file belonging to taxa1.fa","w")
fasta_t2 = open("path to the fasta file belonging to taxa2.fa","w")
fasta_t3 = open("path to the fasta file belonging to taxa3.fa","w")
fasta_t4 = open("path to the fasta file belonging to taxa4.fa","w")
fasta_t5 = open("path to the fasta file belonging to taxa5.fa","w")
fasta_t6 = open("path to the fasta file belonging to taxa6.fa","w")
fasta_union = open("path to the fasta file of union taxa1,2,3,4,5,and 6.fa","w")


f1 = open("path to input BLAST annotation file of taxa1.txt","rU")
f2 = open("path to input BLAST annotation file of taxa2.txt","rU")
f3 = open("path to input BLAST annotation file of taxa3.txt","rU")
f4 = open("path to input BLAST annotation file of taxa4.txt","rU")
f5 = open("path to input BLAST annotation file of taxa5.txt","rU")
f6 = open("path to input BLAST annotation file of taxa6.txt","rU")

f_1 = open("path to output annotation file of taxa1.csv","w")
f_2 = open("path to output annotation file of taxa2.csv","w")
f_3 = open("path to output annotation file of taxa3.csv","w")
f_4 = open("path to output annotation file of taxa4.csv","w")
f_5 = open("path to output annotation file of taxa5.csv","w")
f_6 = open("path to output annotation file of taxa6.csv","w")

f_12 = open("path to output annotation file of taxa12.csv","w")
f_13 = open("path to output annotation file of taxa13.csv","w")
f_14 = open("path to output annotation file of taxa14.csv","w")
f_15 = open("path to output annotation file of taxa15.csv","w")
f_16 = open("path to output annotation file of taxa16.csv","w")
f_23 = open("path to output annotation file of taxa23.csv","w")
f_24 = open("path to output annotation file of taxa24.csv","w")
f_25 = open("path to output annotation file of taxa25.csv","w")
f_26 = open("path to output annotation file of taxa26.csv","w")
f_34 = open("path to output annotation file of taxa34.csv","w")
f_35 = open("path to output annotation file of taxa35.csv","w")
f_36 = open("path to output annotation file of taxa36.csv","w")
f_45 = open("path to output annotation file of taxa45.csv","w")
f_46 = open("path to output annotation file of taxa46.csv","w")
f_56 = open("path to output annotation file of taxa56.csv","w")

f_123 = open("path to output annotation file of taxa123.csv","w")
f_124 = open("path to output annotation file of taxa124.csv","w")
f_125 = open("path to output annotation file of taxa125.csv","w")
f_126 = open("path to output annotation file of taxa126.csv","w")
f_134 = open("path to output annotation file of taxa134.csv","w")
f_135 = open("path to output annotation file of taxa135.csv","w")
f_136 = open("path to output annotation file of taxa136.csv","w")
f_145 = open("path to output annotation file of taxa145.csv","w")
f_146 = open("path to output annotation file of taxa146.csv","w")
f_156 = open("path to output annotation file of taxa156.csv","w")
f_234 = open("path to output annotation file of taxa234.csv","w")
f_235 = open("path to output annotation file of taxa235.csv","w")
f_236 = open("path to output annotation file of taxa236.csv","w")
f_245 = open("path to output annotation file of taxa245.csv","w")
f_246 = open("path to output annotation file of taxa246.csv","w")
f_256 = open("path to output annotation file of taxa256.csv","w")
f_345 = open("path to output annotation file of taxa345.csv","w")
f_346 = open("path to output annotation file of taxa346.csv","w")
f_356 = open("path to output annotation file of taxa356.csv","w")
f_456 = open("path to output annotation file of taxa456.csv","w")

f_1234 = open("path to output annotation file of taxa1234.csv","w")
f_1235 = open("path to output annotation file of taxa1235.csv","w")
f_1236 = open("path to output annotation file of taxa1236.csv","w")
f_1245 = open("path to output annotation file of taxa1245.csv","w")
f_1246 = open("path to output annotation file of taxa1246.csv","w")
f_1256 = open("path to output annotation file of taxa1256.csv","w")
f_1345 = open("path to output annotation file of taxa1345.csv","w")
f_1346 = open("path to output annotation file of taxa1346.csv","w")
f_1356 = open("path to output annotation file of taxa1356.csv","w")
f_1456 = open("path to output annotation file of taxa1456.csv","w")
f_2345 = open("path to output annotation file of taxa2345.csv","w")
f_2346 = open("path to output annotation file of taxa2346.csv","w")
f_2356 = open("path to output annotation file of taxa2356.csv","w")
f_2456 = open("path to output annotation file of taxa2456.csv","w")
f_3456 = open("path to output annotation file of taxa3456.csv","w")

f_12345 = open("path to output annotation file of taxa12345.csv","w")
f_12346 = open("path to output annotation file of taxa12346.csv","w")
f_12356 = open("path to output annotation file of taxa12356.csv","w")
f_12456 = open("path to output annotation file of taxa12456.csv","w")
f_13456 = open("path to output annotation file of taxa13456.csv","w")
f_23456 = open("path to output annotation file of taxa23456.csv","w")

f_123456 = open("path to output annotation file of taxa123456.csv","w")

(set1,dict1)=make_sets(f1)
(set2,dict2)=make_sets(f2)
(set3,dict3)=make_sets(f3)
(set4,dict4)=make_sets(f4)
(set5,dict5)=make_sets(f5)
(set6,dict6)=make_sets(f6)

s1 = set1-set2-set3-set4-set5-set6
s2 = set2-set1-set3-set4-set5-set6
s3 = set3-set1-set2-set4-set5-set6
s4 = set4-set1-set2-set3-set5-set6
s5 = set5-set1-set2-set3-set4-set6
s6 = set6-set1-set2-set3-set4-set5
s123456 = set1&set2&set3&set4&set5&set6
s12 = set1&set2-set3-set4-set5-set6
s13 = set1&set3-set2-set4-set5-set6
s14 = set1&set4-set2-set3-set5-set6
s15 = set1&set5-set2-set3-set4-set6
s16 = set1&set6-set2-set3-set4-set5
s23 = set2&set3-set1-set4-set5-set6
s24 = set2&set4-set1-set3-set5-set6
s25 = set2&set5-set1-set3-set4-set6
s26 = set2&set6-set1-set3-set4-set5
s34 = set3&set4-set1-set2-set5-set6
s35 = set3&set5-set1-set2-set4-set6
s36 = set3&set6-set1-set2-set4-set5
s45 = set4&set5-set1-set2-set3-set6
s46 = set4&set6-set1-set2-set3-set5
s56 = set5&set6-set1-set2-set3-set6
s123 = set1&set2&set3-set4-set5-set6
s124 = set1&set2&set4-set3-set5-set6
s125 = set1&set2&set5-set3-set4-set6
s126 = set1&set2&set6-set3-set4-set5
s134 = set1&set3&set4-set2-set5-set6
s135 = set1&set3&set5-set2-set4-set6
s136 = set1&set3&set6-set2-set4-set5
s145 = set1&set4&set5-set2-set3-set6
s146 = set1&set4&set6-set2-set3-set5
s156 = set1&set5&set6-set2-set3-set4
s234 = set2&set3&set4-set1-set5-set6
s235 = set2&set3&set5-set1-set4-set6
s236 = set2&set3&set6-set1-set4-set5
s245 = set2&set4&set5-set1-set3-set6
s246 = set2&set4&set6-set1-set3-set5
s256 = set2&set5&set6-set1-set3-set6
s345 = set3&set4&set5-set1-set2-set6
s346 = set3&set4&set6-set1-set2-set5
s356 = set3&set5&set6-set1-set2-set4
s456 = set4&set5&set6-set1-set2-set3
s1234 = set1&set2&set3&set4-set5-set6
s1235 = set1&set2&set3&set5-set4-set6
s1236 = set1&set2&set3&set6-set4-set5
s1245 = set1&set2&set4&set5-set3-set6
s1246 = set1&set2&set4&set6-set3-set5
s1256 = set1&set2&set5&set6-set3-set4
s1345 = set1&set3&set4&set5-set2-set6
s1346 = set1&set3&set4&set6-set2-set5
s1356 = set1&set3&set5&set6-set2-set4
s1456 = set1&set4&set5&set6-set2-set3
s2345 = set2&set3&set4&set5-set1-set6
s2346 = set2&set3&set4&set6-set1-set5
s2356 = set2&set3&set5&set6-set1-set4
s2456 = set2&set4&set5&set6-set1-set3
s3456 = set3&set4&set5&set6-set1-set2
s12345 = set1&set2&set3&set4&set5-set6
s12346 = set1&set2&set3&set4&set6-set5
s12356 = set1&set2&set3&set5&set6-set4
s12456 = set1&set2&set4&set5&set6-set3
s13456 = set1&set3&set4&set5&set6-set2
s23456 = set2&set3&set4&set5&set6-set1
s123456 = set1&set2&set3&set4&set5&set6
s_union = set1|set2|set3|set4|set5|set6


print_sets_1 (f_1, s1, dict1)
print_sets_1 (f_2, s2, dict2)
print_sets_1 (f_3, s3, dict3)
print_sets_1 (f_4, s4, dict4)
print_sets_1 (f_5, s5, dict5)
print_sets_1 (f_6, s6, dict6)

print_sets_2 (f_12, s12, dict1, dict2)
print_sets_2 (f_13, s13, dict1, dict3)
print_sets_2 (f_14, s14, dict1, dict4)
print_sets_2 (f_15, s15, dict1, dict5)
print_sets_2 (f_16, s16, dict1, dict6)
print_sets_2 (f_23, s23, dict2, dict3)
print_sets_2 (f_24, s24, dict2, dict4)
print_sets_2 (f_25, s25, dict2, dict5)
print_sets_2 (f_26, s26, dict2, dict6)
print_sets_2 (f_34, s34, dict3, dict4)
print_sets_2 (f_35, s35, dict3, dict5)
print_sets_2 (f_36, s36, dict3, dict6)
print_sets_2 (f_45, s45, dict4, dict5)
print_sets_2 (f_46, s46, dict4, dict6)
print_sets_2 (f_56, s56, dict5, dict6)

print_sets_3 (f_123, s123, dict1, dict2, dict3)
print_sets_3 (f_124, s124, dict1, dict2, dict4)
print_sets_3 (f_125, s125, dict1, dict2, dict5)
print_sets_3 (f_126, s126, dict1, dict2, dict6)
print_sets_3 (f_134, s134, dict1, dict3, dict4)
print_sets_3 (f_135, s135, dict1, dict3, dict5)
print_sets_3 (f_136, s136, dict1, dict3, dict6)
print_sets_3 (f_145, s145, dict1, dict4, dict5)
print_sets_3 (f_146, s146, dict1, dict4, dict6)
print_sets_3 (f_156, s156, dict1, dict5, dict6)
print_sets_3 (f_234, s234, dict2, dict3, dict4)
print_sets_3 (f_235, s235, dict2, dict3, dict5)
print_sets_3 (f_236, s236, dict2, dict3, dict6)
print_sets_3 (f_245, s245, dict2, dict4, dict5)
print_sets_3 (f_246, s246, dict2, dict4, dict6)
print_sets_3 (f_256, s256, dict2, dict5, dict6)
print_sets_3 (f_345, s345, dict3, dict4, dict5)
print_sets_3 (f_346, s346, dict3, dict4, dict6)
print_sets_3 (f_356, s356, dict3, dict5, dict6)
print_sets_3 (f_456, s456, dict4, dict5, dict6)

print_sets_4 (f_1234, s1234, dict1, dict2, dict3, dict4)
print_sets_4 (f_1235, s1235, dict1, dict2, dict3, dict5)
print_sets_4 (f_1236, s1236, dict1, dict2, dict3, dict6)
print_sets_4 (f_1245, s1245, dict1, dict2, dict4, dict5)
print_sets_4 (f_1246, s1246, dict1, dict2, dict4, dict6)
print_sets_4 (f_1256, s1256, dict1, dict2, dict5, dict6)
print_sets_4 (f_1345, s1345, dict1, dict3, dict4, dict5)
print_sets_4 (f_1346, s1346, dict1, dict3, dict4, dict6)
print_sets_4 (f_1356, s1356, dict1, dict3, dict5, dict6)
print_sets_4 (f_1456, s1456, dict1, dict4, dict5, dict6)
print_sets_4 (f_2345, s2345, dict2, dict3, dict4, dict5)
print_sets_4 (f_2346, s2346, dict2, dict3, dict4, dict6)
print_sets_4 (f_2356, s2356, dict2, dict3, dict5, dict6)
print_sets_4 (f_2456, s2456, dict2, dict4, dict5, dict6)
print_sets_4 (f_3456, s3456, dict3, dict4, dict5, dict6)

print_sets_5 (f_12345, s12345, dict1, dict2, dict3, dict4, dict5)
print_sets_5 (f_12346, s12346, dict1, dict2, dict3, dict4, dict6)
print_sets_5 (f_12356, s12356, dict1, dict2, dict3, dict5, dict6)
print_sets_5 (f_12456, s12456, dict1, dict2, dict4, dict5, dict6)
print_sets_5 (f_13456, s13456, dict1, dict3, dict4, dict5, dict6)
print_sets_5 (f_23456, s23456, dict2, dict3, dict4, dict5, dict6)

print_sets_6 (f_123456, s123456, dict1, dict2, dict3, dict4, dict5, dict6)


print "Unique in f1: ", len(s1)
print "Unique in f2: ", len(s2)
print "Unique in f3: ", len(s3)
print "Unique in f4: ", len(s4)
print "Unique in f5: ", len(s5)
print "Unique in f6: ", len(s6)
print "Common in all:", len(s123456)
print "Set 1 & 2:    ", len(s12)
print "Set 1 & 3:    ", len(s13)
print "Set 1 & 4:    ", len(s14)
print "Set 1 & 5:    ", len(s15)
print "Set 1 & 6:    ", len(s16)
print "Set 2 & 3:    ", len(s23)
print "Set 2 & 4:    ", len(s24)
print "Set 2 & 5:    ", len(s25)
print "Set 2 & 6:    ", len(s26)
print "Set 3 & 4:    ", len(s34)
print "Set 3 & 5:    ", len(s35)
print "Set 3 & 6:    ", len(s36)
print "Set 4 & 5:    ", len(s45)
print "Set 4 & 6:    ", len(s46)
print "Set 5 & 6:    ", len(s56)
print "Set 1 & 2 & 3:", len(s123)
print "Set 1 & 2 & 4:", len(s124)
print "Set 1 & 2 & 5:", len(s125)
print "Set 1 & 2 & 6:", len(s126)
print "Set 1 & 3 & 4:", len(s134)
print "Set 1 & 3 & 5:", len(s135)
print "Set 1 & 3 & 6:", len(s136)
print "Set 1 & 4 & 5:", len(s145)
print "Set 1 & 4 & 6:", len(s146)
print "Set 1 & 5 & 6:", len(s156)
print "Set 2 & 3 & 4:", len(s234)
print "Set 2 & 3 & 5:", len(s235)
print "Set 2 & 3 & 6:", len(s236)
print "Set 2 & 4 & 5:", len(s245)
print "Set 2 & 4 & 6:", len(s246)
print "Set 2 & 5 & 6:", len(s256)
print "Set 3 & 4 & 5:", len(s345)
print "Set 3 & 4 & 6:", len(s346)
print "Set 3 & 5 & 6:", len(s356)
print "Set 4 & 5 & 6:", len(s456)
print "Set 1 & 2 & 3 & 4:", len(s1234)
print "Set 1 & 2 & 3 & 5:", len(s1235)
print "Set 1 & 2 & 3 & 6:", len(s1236)
print "Set 1 & 2 & 4 & 5:", len(s1245)
print "Set 1 & 2 & 4 & 6:", len(s1246)
print "Set 1 & 2 & 5 & 6:", len(s1256)
print "Set 1 & 3 & 4 & 5:", len(s1345)
print "Set 1 & 3 & 4 & 6:", len(s1346)
print "Set 1 & 3 & 5 & 6:", len(s1356)
print "Set 1 & 4 & 5 & 6:", len(s1456)
print "Set 2 & 3 & 4 & 5:", len(s2345)
print "Set 2 & 3 & 4 & 6:", len(s2346)
print "Set 2 & 3 & 5 & 6:", len(s2356)
print "Set 2 & 4 & 5 & 6:", len(s2456)
print "Set 3 & 4 & 5 & 6:", len(s3456)
print "Set 1 & 2 & 3 & 4 & 5:", len(s12345)
print "Set 1 & 2 & 3 & 4 & 6:", len(s12346)
print "Set 1 & 2 & 3 & 5 & 6:", len(s12356)
print "Set 1 & 2 & 4 & 5 & 6:", len(s12456)
print "Set 1 & 3 & 4 & 5 & 6:", len(s13456)
print "Set 2 & 3 & 4 & 5 & 6:", len(s23456)
print "Set 1 & 2 & 3 & 4 & 5 & 6:", len(s123456)
print "Set Union:", len(s_union)

k=0
for record in fasta:
    if record.id not in s_union:
        SeqIO.write(record, fasta_out,"fasta")
        k=k+1     
print "No of mRNA-tags not found in major taxa:", k       


for record in fasta:
    taxon_specific_fasta(record, s_union, fasta_union)
    taxon_specific_fasta(record, s1, fasta_t1)
    taxon_specific_fasta(record, s2, fasta_t2)
    taxon_specific_fasta(record, s3, fasta_t3)
    taxon_specific_fasta(record, s4, fasta_t4)
    taxon_specific_fasta(record, s5, fasta_t5)
    taxon_specific_fasta(record, s6, fasta_t6)
    taxon_specific_fasta(record, s12346, fasta_t12346)
    taxon_specific_fasta(record, s123456, fasta_t123456)


f1.close()
f2.close()
f3.close()
f4.close()
f5.close()
f6.close()
f_1.close()
f_2.close()
f_3.close()
f_4.close()
f_5.close()
f_6.close()
f_12.close()
f_13.close()
f_14.close()
f_15.close()
f_16.close()
f_23.close()
f_24.close()
f_25.close()
f_26.close()
f_34.close()
f_35.close()
f_36.close()
f_45.close()
f_46.close()
f_56.close()
f_123.close()
f_124.close()
f_125.close()
f_126.close()
f_134.close()
f_135.close()
f_136.close()
f_145.close()
f_146.close()
f_156.close()
f_234.close()
f_235.close()
f_236.close()
f_245.close()
f_246.close()
f_256.close()
f_345.close()
f_346.close()
f_356.close()
f_456.close()
f_1234.close()
f_1235.close()
f_1236.close()
f_1245.close()
f_1246.close()
f_1256.close()
f_1345.close()
f_1346.close()
f_1356.close()
f_1456.close()
f_2345.close()
f_2346.close()
f_2356.close()
f_2456.close()
f_3456.close()
f_12345.close()
f_12346.close()
f_12356.close()
f_12456.close()
f_13456.close()
f_23456.close()
f_123456.close()
fasta_out.close()
fasta_t1.close()
fasta_t2.close()
fasta_t3.close()
fasta_t4.close()
fasta_t5.close()
fasta_t6.close()
fasta_t12346.close()
fasta_t123456.close()
fasta_union.close()
