# Supplementary material for: Differential Assemblage of Functional Units in Paddy Soil Microbiomes
Source: PLoS One. 2015 Apr 21;10(4):e0122221. doi: 10.1371/journal.pone.0122221 (PMC4405575; doi:10.1371/journal.pone.0122221)
Supplement: S2 SuppInfo — (PY) [file pone.0122221.s007.py]

# Parsing a blast xml file to extract alignment profiles including a bitscore and a functional annotation 

from Bio.Blast import NCBIXML

XML = open("path to a blast output in xml named as taxa.xml", "ru")
XML_out = open("path to a parsing file of an input blast named as taxa_annotation.txt","w")
count_bits =0 
count_fail_bits = 0
count_evalue = 0
for record in NCBIXML.parse(XML):
    if record.alignments:
        count_evalue = count_evalue +1
        query_id = record.query.split(" ")[0]
        if record.alignments[0].hsps[0].bits > 50:
            count_bits = count_bits + 1
            bits = str(record.alignments[0].hsps[0].bits)
            XML_out.write(query_id)
            XML_out.write("%")
            XML_out.write(record.alignments[0].title.split("|")[6].strip())
            XML_out.write("%")
            XML_out.write(bits)
            XML_out.write("%")
            XML_out.write("gi| ")
            XML_out.write(record.alignments[0].title.split("|")[3].strip())
            XML_out.write("\n")
        else:
           count_fail_bits = count_fail_bits + 1

print "No. of BLAST hits by evalue:", count_evalue
print "passed bit score:", count_bits
print "failed bit score:", count_fail_bits
print "END"

XML.close()
XML_out.close()
